# Supplementary material for: A whole genome-based characterization of Listeria monocytogenes strains isolated from invasive infections in Northwest Italy, 2022–2025
Source: Front Microbiol. 2026 Jun 15;17:1867228. doi: 10.3389/fmicb.2026.1867228 (PMC13312313; doi:10.3389/fmicb.2026.1867228)
Supplement: Supplementary file 1 [file Table_1.xlsx]

## Sheet: CHECK_READS
SAMPLE ID	Total number of raw reads	% of read pairs with overlap after trimming	Q30 of read pairs after trimming	Average quality of read pairs after trimming	Average length of read pairs after trimming	Average quality of raw reads
2026.EXT.0113.1637.540	2811932	0	96.52	37.23	148	37.22
2026.EXT.0113.1636.450	3008512	0	95.01	36.82	148	36.81
2026.EXT.0113.1634.150	2823736	0	91.73	35.63	146	35.48
2026.EXT.0113.1633.090	2610744	0	89.82	35.17	148	34.96
2026.EXT.0113.1631.590	3040382	0	96.62	37.26	148	37.25
2026.EXT.0113.1626.040	1670618	0	95.69	36.96	145	36.94
2026.EXT.0113.1625.110	2731190	0	90.86	35.43	147	35.24
2026.EXT.0113.1623.550	3919156	0	94.09	36.42	140	36.4
2026.EXT.0113.1621.210	2925874	0	95.94	37.04	148	37.03
2026.EXT.0113.1618.410	2860088	0	94.27	36.59	148	36.57
2026.EXT.0113.1615.530	2445810	0	96.07	37.02	148	37.01
2026.EXT.0113.1613.310	1328536	0	95.69	37.06	147	37.04
2026.EXT.0113.1612.520	1399834	0	95.79	37.06	148	37.05
2026.EXT.0113.1612.090	1426010	0	95.7	37	147	36.98
2026.EXT.0113.1611.280	3274224	0	95.67	37.01	146	36.99
2026.EXT.0113.1610.170	1362162	0	96.77	37.32	147	37.31
2026.EXT.0113.1609.280	1380192	0	96	37.13	148	37.12
2026.EXT.0113.1607.130	2013744	0	96.11	37.1	148	37.09
2026.EXT.0113.1606.010	3850834	0	95.05	36.82	148	36.81
2026.EXT.0113.1604.340	3580128	0	94.46	36.67	148	36.66
2026.EXT.0113.1601.390	3706748	0	95.2	36.81	149	36.8
2026.EXT.0113.1559.510	3986004	0	93.49	36.42	149	36.41
2026.EXT.0113.1557.560	4546262	0	95.46	36.96	148	36.95
2026.EXT.0113.1555.590	1734632	0	93.18	36.23	148	36.22
2026.EXT.0113.1555.030	2255272	0	92.68	36.18	148	36.16
2026.EXT.0113.1553.570	2097800	0	91.26	35.6	149	35.59
2026.EXT.0113.1552.520	2195928	0	92.89	36.16	148	36.15
2025.EXT.0704.1347.020	4275256	0	93	35.98	146.91	35.8
2025.EXT.0704.1119.340	3403866	0	92.47	35.84	148.11	35.68
2025.EXT.0704.1116.170	4958518	0	91.18	35.52	147.77	35.39
2025.EXT.0704.1058.200	2012362	0	91.23	35.54	146.11	35.36
2025.EXT.0704.1046.040	1127110	0	98.48	37.42	147.75	37.25
2025.EXT.0703.1433.248	2658310	0	94.72	36.68	148.63	36.66
2025.EXT.0703.1433.247	2947176	0	95.22	36.82	149.03	36.8
2025.EXT.0703.1433.246	3061712	0	93.62	36.4	148.73	36.38
2025.EXT.0703.1433.245	3056460	0	94.41	36.6	148.95	36.58
2025.EXT.0703.1433.244	2837708	0	94.64	36.68	148.2	36.66
2025.EXT.0703.1433.243	1823752	0	95.29	36.94	147.26	36.89
2025.EXT.0703.1433.242	1646658	0	90.41	35.34	148.76	35.19
2025.EXT.0703.1433.241	2533462	0	94.86	36.75	146.39	36.71
2025.EXT.0703.1433.240	4336282	0	92.22	35.99	145.33	35.94
2025.EXT.0703.1357.408	4745048	0	96.64	37.29	147.67	37.24
2025.EXT.0703.1357.407	2186408	0	94.78	36.74	147.34	36.7
2025.EXT.0703.1357.406	1956066	0	95.62	37.02	140.85	36.88
2025.EXT.0703.1357.405	4996956	0	93.59	36.15	146.09	35.97
2025.EXT.0703.1357.404	2260584	0	95.79	37.06	143.13	36.96
2025.EXT.0703.1357.403	1964990	0	94.95	36.85	146.03	36.8
2025.EXT.0703.1357.402	4601150	0	93.96	36.52	148.29	36.49
2025.EXT.0703.1357.401	3567154	0	91.28	35.58	147.83	35.41
2025.EXT.0703.1357.400	3057192	0	92.59	35.86	147.71	35.77
2025.EXT.0703.1342.497	4909998	0	94.51	36.66	148.19	36.62
2025.EXT.0703.1342.496	2999904	0	93.82	36.21	148.2	36.02
2025.EXT.0703.1342.495	3003740	0	94.59	36.37	148.46	36.26
2025.EXT.0703.1342.494	2373620	0	94.94	36.72	147.85	36.7
2025.EXT.0703.1342.493	2947320	0	94.77	36.73	147.47	36.7
2025.EXT.0703.1342.492	2937490	0	95.85	37.03	147.16	36.99
2025.EXT.0703.1342.491	5552838	0	90.8	35.43	147.05	35.28
2025.EXT.0703.1342.490	4795132	0	96.69	37.29	147.37	37.25
2025.EXT.0703.1319.384	1913700	0	93.77	36.42	147.79	36.38
2025.EXT.0703.1319.383	2045300	0	95.39	36.88	147.2	36.85
2025.EXT.0703.1319.382	6834720	0	92.35	35.87	146.26	35.74
2025.EXT.0703.1319.381	5181560	0	91.74	35.72	146.26	35.58
2025.EXT.0703.1319.380	5823998	0	90.58	35.43	147.85	35.31
2025.EXT.0702.1547.246	3011566	0	91.81	35.69	145.04	35.52
2025.EXT.0702.1547.245	3214460	0	93.45	36.04	126.19	35.9
2025.EXT.0702.1547.244	2099790	0	89.9	35.29	148.41	35.26
2025.EXT.0702.1547.243	2734172	0	93.87	36.36	148.27	36.33
2025.EXT.0702.1547.242	1643972	0	84.03	33.85	146.99	33.34
2025.EXT.0702.1547.241	2353340	0	89.81	35.18	147.2	35.05
2025.EXT.0702.1547.240	1735694	0	92.34	35.79	147.18	35.63
2025.EXT.0702.1528.416	2555582	0	90.29	35.31	147.96	35.17
2025.EXT.0702.1528.415	2435160	0	90.6	35.38	147.45	35.24
2025.EXT.0702.1528.414	3950438	0	91.41	35.57	147.59	35.45
2025.EXT.0702.1528.413	4285332	0	93.41	36.37	148.2	36.33
2025.EXT.0702.1528.412	4824090	0	94.68	36.7	147.72	36.66
2025.EXT.0702.1528.411	2913490	0	95.78	37.07	147.55	37.03
2025.EXT.0702.1528.410	6566108	0	93.67	36.13	146.3	36.04
2025.EXT.0702.1113.265	2776950	0	91.4	35.56	146.54	35.41
2025.EXT.0702.1113.264	3167112	0	96.69	37.26	148.14	37.23
2025.EXT.0702.1113.263	3430502	0	93.86	36.16	147.46	36.08
2025.EXT.0702.1113.262	3421180	0	94.64	36.4	146.93	36.27
2025.EXT.0702.1113.261	2592342	0	93.25	36.04	146.58	35.92
2025.EXT.0702.1113.260	1627360	0	95.29	36.55	147.27	36.46
2025.EXT.0702.1051.035	1070952	0	94.44	36.36	146.07	36.22
2025.EXT.0702.1051.034	4617932	0	94.94	36.48	145.41	36.33
2025.EXT.0702.1051.033	2472722	0	93.63	36.15	148.15	36.04
2025.EXT.0702.1051.032	3313514	0	91.56	35.64	148.69	35.48
2025.EXT.0702.1051.031	3870330	0	92.15	35.78	145.97	35.62
2025.EXT.0702.1051.030	3796372	0	95.16	36.5	144.53	36.37
2025.EXT.0702.0956.140	2238504	0	89.14	35.04	148.74	34.88
2025.EXT.0702.0935.435	3859072	0	93.28	36.08	149.06	35.86
2025.EXT.0702.0935.434	1357672	0	98.47	37.43	147.04	37.27
2025.EXT.0702.0935.433	2847504	0	83.44	33.84	148.85	33.79
2025.EXT.0702.0935.432	2364248	0	83.11	33.73	149.13	33.69
2025.EXT.0702.0935.431	2219966	0	79.54	32.85	148.45	32.8
2025.EXT.0702.0935.430	1371360	0	98.53	37.43	146.61	37.27
2025.EXT.0701.1626.359	2307080	0	95.57	36.99	148.48	36.97
2025.EXT.0701.1626.358	1879948	0	94.97	36.82	147.88	36.78
2025.EXT.0701.1626.357	5315388	0	92.69	35.92	148.38	35.8
2025.EXT.0701.1626.356	4777392	0	91.86	35.72	148.08	35.56
2025.EXT.0701.1626.355	3322906	0	92.84	35.95	147.48	35.85
2025.EXT.0701.1626.354	2580840	0	95.9	37.08	147.73	37.05
2025.EXT.0701.1626.353	1802098	0	93.45	36.33	147.4	36.29
2025.EXT.0701.1626.352	2645670	0	95.06	36.78	148.52	36.75
2025.EXT.0701.1626.3512	2566484	0	83.11	33.77	148.77	33.72
2025.EXT.0701.1626.3511	2125176	0	96.03	37.12	147.76	37.09
2025.EXT.0701.1626.3510	1955318	0	95.48	36.99	148.53	36.96
2025.EXT.0701.1626.351	2597968	0	96.02	37.13	147.01	37.08
2025.EXT.0701.1626.350	2434896	0	97.23	37.42	147.6	37.39
2025.EXT.0701.1609.064	4171732	0	95.27	36.8	144.43	36.74
2025.EXT.0701.1609.063	3195316	0	92.78	36.23	148.26	36.2
2025.EXT.0701.1609.062	2589988	0	91.72	35.86	149.05	35.84
2025.EXT.0701.1609.061	3356996	0	93.94	36.49	148.28	36.46
2025.EXT.0701.1609.060	3133956	0	93.6	36.42	148.2	36.4
2025.EXT.0701.1553.540	2022804	0	94.35	36.65	145.18	36.57
2025.EXT.0220.0913.440	2396658	0	96.31	37.19	148.66	37.16
2022.TE.50109.1.1	3105152	0	93.44	36	147.97	35
2022.EXT.1020.1257.030	3105152	0	93.44	36	147.97	35
2022.EXT.0902.1321.110	2597968	0	96.02	37.13	147.01	37.08
2022.EXT.0520.1438.090	4018428	0	95.39	36	147.13	36
2022.EXT.0519.1125.260	3850834	0	95.05	36.82	148	36.81
2022.EXT.0519.1122.200	4275256	0	93	35.98	146.91	35.8
2022.EXT.0519.1118.490	2099790	0	89.9	35.29	148.41	35.26
2022.EXT.0519.1117.040	4777392	0	91.86	35.72	148.08	35.56
2022.EXT.0519.1113.190	2396658	0	96.31	37.19	148.66	37.16
2022.EXT.0519.1111.430	4115270	0	94.44	36	144.69	36
2022.EXT.0519.1109.570	2811932	0	96.52	37.23	148	37.22
2022.EXT.0519.1107.390	1380192	0	96	37.13	148	37.12
2022.EXT.0519.1105.430	5552838	0	90.8	35.43	147.05	35.28
2022.EXT.0519.1103.510	2645670	0	95.06	36.78	148.52	36.75
2022.EXT.0519.1101.520	2013744	0	96.11	37.1	148.23	37.09
2022.EXT.0519.1059.410	4115270	0	97.67	36	141.46	36
2022.EXT.0519.1055.020	3105152	0	96.92	36	144.34	35
2022.EXT.0519.1048.280	3105152	0	96.92	36	144.34	35
2022.EXT.0519.1046.210	4018428	0	97.97	36	144.68	36

## Sheet: CHECK_ASSEMBLY
SAMPLE ID	Contigs	bp longest contig	Total Length	N50	N75	L50	L75
2022.EXT.0519.1046.210	23	645690	2924190	549761	265330	3	5
2022.EXT.0519.1113.190	21	1349032	2921150	417255	225133	2	4
2022.EXT.0519.1117.040	41	1349490	2945617	357734	161008	2	5
2022.EXT.0519.1118.490	23	1492894	2917800	1492894	425767	1	3
2022.EXT.0519.1122.200	25	872780	2921846	417501	198943	3	5
2022.EXT.0519.1101.520	21	872488	2917354	477605	416949	3	4
2022.EXT.0519.1103.510	23	645690	2924190	549761	265330	3	5
2022.EXT.0519.1105.430	14	775916	2916121	556270	417374	3	4
2022.EXT.0519.1107.390	28	890310	2890852	563691	478317	2	4
2022.EXT.0519.1109.570	30	588119	3067575	441015	217347	3	6
2022.EXT.0519.1111.430	33	749984	2892173	478404	261255	3	5
2022.EXT.0520.1438.090	14	775916	2916121	556270	417374	3	4
2022.EXT.0519.1048.280	19	1350179	2880761	417479	159475	2	4
2022.EXT.0902.1321.110	83	620697	3058342	440178	229039	3	6
2022.EXT.0519.1055.020	31	620765	3045615	440246	217347	3	6
2022.EXT.1020.1257.030	83	620697	3058342	440178	229039	3	6
2022.EXT.0519.1059.410	31	620765	3045615	440246	217347	3	6
2022.EXT.0519.1125.260	256	1049482	3077444	261586	213199	3	6
2022.TE.50109.1.1	24	1050346	3017265	294418	198698	3	6
2025.EXT.0220.0913.440	20	933778	2908922	574395	494982	2	4
2025.EXT.0701.1553.540	27	1050346	3016860	294418	196820	3	6
2025.EXT.0701.1609.060	23	645773	2920796	550591	261232	3	5
2025.EXT.0701.1609.061	25	934744	2924818	571155	376467	2	4
2025.EXT.0701.1609.062	23	1470200	2926752	1470200	357131	1	3
2025.EXT.0701.1609.063	24	1050386	3018465	294457	213267	3	6
2025.EXT.0701.1609.064	22	740128	2910038	429447	264009	3	5
2025.EXT.0701.1626.350	31	1501705	2975951	1501705	377960	1	3
2025.EXT.0701.1626.351	30	570942	3017943	294418	198698	4	7
2025.EXT.0701.1626.3510	18	1350217	2878606	517244	417519	2	3
2025.EXT.0701.1626.3511	21	776182	2951841	481727	225131	3	5
2025.EXT.0701.1626.3512	21	1349032	2921150	417255	225133	2	4
2025.EXT.0701.1626.352	23	1050386	3018373	294458	213267	3	6
2025.EXT.0701.1626.353	27	1050346	3017029	294417	196820	3	6
2025.EXT.0701.1626.354	27	568899	3054761	501849	325449	3	5
2025.EXT.0701.1626.355	20	891616	2881468	571115	376505	2	4
2025.EXT.0701.1626.356	23	645690	2924190	549761	265330	3	5
2025.EXT.0701.1626.357	30	1213774	2923839	357703	154775	2	5
2025.EXT.0701.1626.358	23	1349507	2927105	417496	225070	2	4
2025.EXT.0701.1626.359	26	570982	3018578	294458	225128	4	7
2025.EXT.0702.0935.430	18	1378302	2894367	543912	431608	2	3
2025.EXT.0702.0935.431	23	651995	2884562	503519	253298	3	5
2025.EXT.0702.0935.432	24	500449	2969926	321530	176444	4	7
2025.EXT.0702.0935.433	20	1350003	2881520	417157	225048	2	4
2025.EXT.0702.0935.434	18	1349468	2925297	417456	224912	2	4
2025.EXT.0702.0935.435	16	891874	2847295	580784	431806	2	4
2025.EXT.0702.0956.140	24	593752	2965677	359566	207137	3	6
2025.EXT.0702.1051.030	18	935637	2924874	571115	376505	2	4
2025.EXT.0702.1051.031	16	776133	2877070	517212	417121	3	4
2025.EXT.0702.1051.032	37	417323	3046972	359568	207030	4	7
2025.EXT.0702.1051.033	39	417323	3012716	225225	158841	5	9
2025.EXT.0702.1051.034	20	784053	3007262	571646	434384	3	4
2025.EXT.0702.1051.035	19	1040184	3098508	536161	327793	2	4
2025.EXT.0702.1113.260	23	784053	2926025	571646	420771	3	4
2025.EXT.0702.1113.261	21	784053	2925678	571646	420771	3	4
2025.EXT.0702.1113.262	19	784053	2925599	571646	434384	3	4
2025.EXT.0702.1113.263	17	784053	2925419	571646	434384	3	4
2025.EXT.0702.1113.264	18	1350446	2878786	517196	417520	2	3
2025.EXT.0702.1113.265	21	884481	2914470	610168	377464	2	4
2025.EXT.0702.1528.410	20	784053	2925673	571274	434384	3	4
2025.EXT.0702.1528.411	29	1350441	2954975	417519	225236	2	4
2025.EXT.0702.1528.412	28	758080	3033091	583709	516619	3	4
2025.EXT.0702.1528.413	17	1470737	2917702	1470737	417519	1	3
2025.EXT.0702.1528.414	26	891658	2885936	571155	376546	2	4
2025.EXT.0702.1528.415	24	1050346	3017259	294418	198698	3	6
2025.EXT.0702.1528.416	22	783276	3063422	516560	483914	3	4
2025.EXT.0702.1547.240	27	783648	3061793	478556	198784	3	6
2025.EXT.0702.1547.241	19	784053	2925806	571646	420988	3	4
2025.EXT.0702.1547.242	28	1007111	3004918	507817	435643	2	4
2025.EXT.0702.1547.243	19	776172	2918330	556623	417519	3	4
2025.EXT.0702.1547.244	18	1398414	2926881	517236	417423	2	3
2025.EXT.0702.1547.245	27	620509	3042619	438900	215879	3	6
2025.EXT.0702.1547.246	25	1534052	2995886	1534052	426484	1	3
2025.EXT.0703.1319.380	25	578647	3053315	465327	325449	3	5
2025.EXT.0703.1319.381	20	1211565	2925497	357695	181501	2	5
2025.EXT.0703.1319.382	24	645650	2932308	509998	265290	3	5
2025.EXT.0703.1319.383	25	776140	2952139	417088	225101	3	5
2025.EXT.0703.1319.384	23	1415781	3022941	357341	262243	2	4
2025.EXT.0703.1342.490	21	620532	2956324	440206	260766	3	5
2025.EXT.0703.1342.491	26	1050346	3016539	294418	198698	3	6
2025.EXT.0703.1342.492	19	1472277	2959205	584324	424885	2	3
2025.EXT.0703.1342.493	27	620533	3043125	440205	217307	3	6
2025.EXT.0703.1342.494	30	620765	3045413	440246	217347	3	6
2025.EXT.0703.1342.495	35	571524	2921617	453518	376562	3	5
2025.EXT.0703.1342.496	34	571281	2921244	453761	376563	3	5
2025.EXT.0703.1342.497	21	1490394	2873206	1490394	425715	1	3
2025.EXT.0703.1357.400	27	1212319	2934090	395772	261062	2	5
2025.EXT.0703.1357.401	42	1262735	2998781	516691	212508	2	4
2025.EXT.0703.1357.402	16	1350437	2958589	597462	417128	2	3
2025.EXT.0703.1357.403	83	747043	3109596	418209	203402	3	6
2025.EXT.0703.1357.404	17	1231192	2914006	511815	257699	2	4
2025.EXT.0703.1357.405	20	889631	2991809	449036	193971	3	5
2025.EXT.0703.1357.406	40	538220	3085158	436188	134562	4	6
2025.EXT.0703.1357.407	22	1219221	2922695	510189	264954	2	4
2025.EXT.0703.1357.408	23	645896	2882427	510242	263125	3	5
2025.EXT.0703.1433.240	19	784053	2925674	571274	434384	3	4
2025.EXT.0703.1433.241	20	919668	3062434	511059	483874	3	4
2025.EXT.0703.1433.242	33	571281	2921022	453761	376407	3	5
2025.EXT.0703.1433.243	20	1350341	2922658	417485	225020	2	4
2025.EXT.0703.1433.244	20	1050385	2960228	294458	250398	3	5
2025.EXT.0703.1433.245	30	588119	3067575	441015	217347	3	6
2025.EXT.0703.1433.246	22	1050386	2960709	294458	225128	3	5
2025.EXT.0703.1433.247	25	1457012	2836448	1457012	421310	1	3
2025.EXT.0703.1433.248	41	1349490	2945617	357734	161008	2	5
2025.EXT.0704.1046.040	28	890310	2890852	563691	478317	2	4
2025.EXT.0704.1058.200	21	1255692	2896996	498154	255555	2	4
2025.EXT.0704.1116.170	25	784093	2927830	571686	421310	3	4
2025.EXT.0704.1119.340	21	872488	2917354	477605	416949	3	4
2025.EXT.0704.1347.020	22	621099	3043084	440672	217307	3	6
2026.EXT.0113.1552.520	28	701020	2986934	517027	425410	3	4
2026.EXT.0113.1553.570	25	775965	2936888	417519	225046	3	5
2026.EXT.0113.1555.030	31	1229933	2892222	509202	261250	2	4
2026.EXT.0113.1555.590	28	1487901	2913658	1487901	437795	1	3
2026.EXT.0113.1557.560	39	580431	3004788	477768	422212	3	5
2026.EXT.0113.1559.510	19	1046601	3063251	597559	478596	2	4
2026.EXT.0113.1601.390	40	530607	3063349	403083	127170	4	6
2026.EXT.0113.1604.340	33	1223652	2879139	543116	489098	2	3
2026.EXT.0113.1606.010	28	1457012	2835808	1457012	421310	1	3
2026.EXT.0113.1607.130	36	571281	2921291	435363	376419	3	5
2026.EXT.0113.1609.280	26	701077	3013154	580304	425700	3	4
2026.EXT.0113.1610.170	33	749984	2892173	478404	261255	3	5
2026.EXT.0113.1611.280	19	1349468	2925237	417456	224912	2	4
2026.EXT.0113.1612.090	21	1229777	2928082	308301	239407	2	5
2026.EXT.0113.1612.520	25	872780	2921846	417501	198943	3	5
2026.EXT.0113.1613.310	18	1216378	2889149	498782	270842	2	4
2026.EXT.0113.1615.530	25	1050386	2961866	294458	225137	3	5
2026.EXT.0113.1618.410	23	1219154	2921337	551010	261232	2	4
2026.EXT.0113.1621.210	28	1027478	2933278	477754	335288	2	4
2026.EXT.0113.1623.550	26	816533	2966206	582717	434408	3	4
2026.EXT.0113.1625.110	34	528860	3019994	294458	225128	4	7
2026.EXT.0113.1626.040	14	775916	2916121	556270	417374	3	4
2026.EXT.0113.1631.590	25	1511902	3007835	1511902	435964	1	3
2026.EXT.0113.1633.090	18	1350405	2878663	517196	417440	2	3
2026.EXT.0113.1634.150	31	1004593	3005625	507225	435643	2	4
2026.EXT.0113.1636.450	26	1471000	2954498	417519	393663	2	3
2026.EXT.0113.1637.540	23	1492894	2917800	1492894	425767	1	3

## Sheet: CHECK_SPECIES
SAMPLE ID	Species assigned
2022.EXT.0519.1046.210	Listeria_monocytogenes
2022.EXT.0519.1113.190	Listeria_monocytogenes
2022.EXT.0519.1117.040	Listeria_monocytogenes
2022.EXT.0519.1118.490	Listeria_monocytogenes
2022.EXT.0519.1122.200	Listeria_monocytogenes
2022.EXT.0519.1101.520	Listeria_monocytogenes
2022.EXT.0519.1103.510	Listeria_monocytogenes
2022.EXT.0519.1105.430	Listeria_monocytogenes
2022.EXT.0519.1107.390	Listeria_monocytogenes
2022.EXT.0519.1109.570	Listeria_monocytogenes
2022.EXT.0519.1111.430	Listeria_monocytogenes
2022.EXT.0520.1438.090	Listeria_monocytogenes
2022.EXT.0519.1048.280	Listeria_monocytogenes
2022.EXT.0902.1321.110	Listeria_monocytogenes
2022.EXT.0519.1055.020	Listeria_monocytogenes
2022.EXT.1020.1257.030	Listeria_monocytogenes
2022.EXT.0519.1059.410	Listeria_monocytogenes
2022.EXT.0519.1125.260	Listeria_monocytogenes
2022.TE.50109.1.1	Listeria_monocytogenes
2025.EXT.0220.0913.440	Listeria_monocytogenes
2025.EXT.0701.1553.540	Listeria_monocytogenes
2025.EXT.0701.1609.060	Listeria_monocytogenes
2025.EXT.0701.1609.061	Listeria_monocytogenes
2025.EXT.0701.1609.062	Listeria_monocytogenes
2025.EXT.0701.1609.063	Listeria_monocytogenes
2025.EXT.0701.1609.064	Listeria_monocytogenes
2025.EXT.0701.1626.350	Listeria_monocytogenes
2025.EXT.0701.1626.351	Listeria_monocytogenes
2025.EXT.0701.1626.3510	Listeria_monocytogenes
2025.EXT.0701.1626.3511	Listeria_monocytogenes
2025.EXT.0701.1626.3512	Listeria_monocytogenes
2025.EXT.0701.1626.352	Listeria_monocytogenes
2025.EXT.0701.1626.353	Listeria_monocytogenes
2025.EXT.0701.1626.354	Listeria_monocytogenes
2025.EXT.0701.1626.355	Listeria_monocytogenes
2025.EXT.0701.1626.356	Listeria_monocytogenes
2025.EXT.0701.1626.357	Listeria_monocytogenes
2025.EXT.0701.1626.358	Listeria_monocytogenes
2025.EXT.0701.1626.359	Listeria_monocytogenes
2025.EXT.0702.0935.430	Listeria_monocytogenes
2025.EXT.0702.0935.431	Listeria_monocytogenes
2025.EXT.0702.0935.432	Listeria_monocytogenes
2025.EXT.0702.0935.433	Listeria_monocytogenes
2025.EXT.0702.0935.434	Listeria_monocytogenes
2025.EXT.0702.0935.435	Listeria_monocytogenes
2025.EXT.0702.0956.140	Listeria_monocytogenes
2025.EXT.0702.1051.030	Listeria_monocytogenes
2025.EXT.0702.1051.031	Listeria_monocytogenes
2025.EXT.0702.1051.032	Listeria_monocytogenes
2025.EXT.0702.1051.033	Listeria_monocytogenes
2025.EXT.0702.1051.034	Listeria_monocytogenes
2025.EXT.0702.1051.035	Listeria_monocytogenes
2025.EXT.0702.1113.260	Listeria_monocytogenes
2025.EXT.0702.1113.261	Listeria_monocytogenes
2025.EXT.0702.1113.262	Listeria_monocytogenes
2025.EXT.0702.1113.263	Listeria_monocytogenes
2025.EXT.0702.1113.264	Listeria_monocytogenes
2025.EXT.0702.1113.265	Listeria_monocytogenes
2025.EXT.0702.1528.410	Listeria_monocytogenes
2025.EXT.0702.1528.411	Listeria_monocytogenes
2025.EXT.0702.1528.412	Listeria_monocytogenes
2025.EXT.0702.1528.413	Listeria_monocytogenes
2025.EXT.0702.1528.414	Listeria_monocytogenes
2025.EXT.0702.1528.415	Listeria_monocytogenes
2025.EXT.0702.1528.416	Listeria_monocytogenes
2025.EXT.0702.1547.240	Listeria_monocytogenes
2025.EXT.0702.1547.241	Listeria_monocytogenes
2025.EXT.0702.1547.242	Listeria_monocytogenes
2025.EXT.0702.1547.243	Listeria_monocytogenes
2025.EXT.0702.1547.244	Listeria_monocytogenes
2025.EXT.0702.1547.245	Listeria_monocytogenes
2025.EXT.0702.1547.246	Listeria_monocytogenes
2025.EXT.0703.1319.380	Listeria_monocytogenes
2025.EXT.0703.1319.381	Listeria_monocytogenes
2025.EXT.0703.1319.382	Listeria_monocytogenes
2025.EXT.0703.1319.383	Listeria_monocytogenes
2025.EXT.0703.1319.384	Listeria_monocytogenes
2025.EXT.0703.1342.490	Listeria_monocytogenes
2025.EXT.0703.1342.491	Listeria_monocytogenes
2025.EXT.0703.1342.492	Listeria_monocytogenes
2025.EXT.0703.1342.493	Listeria_monocytogenes
2025.EXT.0703.1342.494	Listeria_monocytogenes
2025.EXT.0703.1342.495	Listeria_monocytogenes
2025.EXT.0703.1342.496	Listeria_monocytogenes
2025.EXT.0703.1342.497	Listeria_monocytogenes
2025.EXT.0703.1357.400	Listeria_monocytogenes
2025.EXT.0703.1357.401	Listeria_monocytogenes
2025.EXT.0703.1357.402	Listeria_monocytogenes
2025.EXT.0703.1357.403	Listeria_monocytogenes
2025.EXT.0703.1357.404	Listeria_monocytogenes
2025.EXT.0703.1357.405	Listeria_monocytogenes
2025.EXT.0703.1357.406	Listeria_monocytogenes
2025.EXT.0703.1357.407	Listeria_monocytogenes
2025.EXT.0703.1357.408	Listeria_monocytogenes
2025.EXT.0703.1433.240	Listeria_monocytogenes
2025.EXT.0703.1433.241	Listeria_monocytogenes
2025.EXT.0703.1433.242	Listeria_monocytogenes
2025.EXT.0703.1433.243	Listeria_monocytogenes
2025.EXT.0703.1433.244	Listeria_monocytogenes
2025.EXT.0703.1433.245	Listeria_monocytogenes
2025.EXT.0703.1433.246	Listeria_monocytogenes
2025.EXT.0703.1433.247	Listeria_monocytogenes
2025.EXT.0703.1433.248	Listeria_monocytogenes
2025.EXT.0704.1046.040	Listeria_monocytogenes
2025.EXT.0704.1058.200	Listeria_monocytogenes
2025.EXT.0704.1116.170	Listeria_monocytogenes
2025.EXT.0704.1119.340	Listeria_monocytogenes
2025.EXT.0704.1347.020	Listeria_monocytogenes
2026.EXT.0113.1552.520	Listeria_monocytogenes
2026.EXT.0113.1553.570	Listeria_monocytogenes
2026.EXT.0113.1555.030	Listeria_monocytogenes
2026.EXT.0113.1555.590	Listeria_monocytogenes
2026.EXT.0113.1557.560	Listeria_monocytogenes
2026.EXT.0113.1559.510	Listeria_monocytogenes
2026.EXT.0113.1601.390	Listeria_monocytogenes
2026.EXT.0113.1604.340	Listeria_monocytogenes
2026.EXT.0113.1606.010	Listeria_monocytogenes
2026.EXT.0113.1607.130	Listeria_monocytogenes
2026.EXT.0113.1609.280	Listeria_monocytogenes
2026.EXT.0113.1610.170	Listeria_monocytogenes
2026.EXT.0113.1611.280	Listeria_monocytogenes
2026.EXT.0113.1612.090	Listeria_monocytogenes
2026.EXT.0113.1612.520	Listeria_monocytogenes
2026.EXT.0113.1613.310	Listeria_monocytogenes
2026.EXT.0113.1615.530	Listeria_monocytogenes
2026.EXT.0113.1618.410	Listeria_monocytogenes
2026.EXT.0113.1621.210	Listeria_monocytogenes
2026.EXT.0113.1623.550	Listeria_monocytogenes
2026.EXT.0113.1625.110	Listeria_monocytogenes
2026.EXT.0113.1626.040	Listeria_monocytogenes
2026.EXT.0113.1631.590	Listeria_monocytogenes
2026.EXT.0113.1633.090	Listeria_monocytogenes
2026.EXT.0113.1634.150	Listeria_monocytogenes
2026.EXT.0113.1636.450	Listeria_monocytogenes
2026.EXT.0113.1637.540	Listeria_monocytogenes

## Sheet: CHECK_TAXA
SAMPLE ID	% of unclassified reads	Number of unclassified reads	First species assigned	Number of reads assigned to the first species	% of reads assigned to the first species
2026.EXT.0113.1637.540	0.09	1 552	Listeria monocytogenes	1 636 813	99.490
2026.EXT.0113.1636.450	0.13	2 464	Listeria monocytogenes	1 941 089	0.994
2026.EXT.0113.1634.150	0.07	799	Listeria monocytogenes	1 090 669	0.996
2026.EXT.0113.1633.090	0.26	5 332	Listeria monocytogenes	2 008 447	96.746
2026.EXT.0113.1631.590	0.02	159	Listeria monocytogenes	660 354	0.972
2026.EXT.0113.1626.040	0.08	1 916	Listeria monocytogenes	2 435 471	99.484
2026.EXT.0113.1625.110	0.07	1 295	Listeria monocytogenes	1 934 103	0.972
2026.EXT.0113.1623.550	0.13	2 464	Listeria monocytogenes	1 941 089	0.994
2026.EXT.0113.1621.210	0.05	802	Listeria monocytogenes	1 487 590	97.378
2026.EXT.0113.1618.410	0.11	1 437	Listeria monocytogenes	1 261 751	97.440
2026.EXT.0113.1615.530	0.19	2 999	Listeria monocytogenes	1 575 992	99.086
2026.EXT.0113.1613.310	0.09	1 189	Listeria monocytogenes	1 280 639	99.515
2026.EXT.0113.1612.520	0.04	263	Listeria monocytogenes	684 783	0.995
2026.EXT.0113.1612.090	0.07	612	Listeria monocytogenes	862 058	0.996
2026.EXT.0113.1611.280	0.02	159	Listeria monocytogenes	660 354	0.972
2026.EXT.0113.1610.170	0.78	15 037	Listeria monocytogenes	1 911 153	99.988
2026.EXT.0113.1609.280	0.72	10 691	Listeria monocytogenes	1 468 039	99.969
2026.EXT.0113.1607.130	0.72	10 691	Listeria monocytogenes	1 468 039	99.969
2026.EXT.0113.1606.010	1.4	27 568	Listeria monocytogenes	1 943 716	99.937
2026.EXT.0113.1604.340	0.44	5 279	Listeria monocytogenes	1 191 383	99.989
2026.EXT.0113.1601.390	0.09	931	Listeria monocytogenes	981 504	97.417
2026.EXT.0113.1559.510	0.07	1 166	Listeria monocytogenes	1 502 902	96.169
2026.EXT.0113.1557.560	0.08	1 286	Listeria monocytogenes	1 665 061	99.439
2026.EXT.0113.1555.590	0.17	2 180	Listeria monocytogenes	1 239 142	96.004
2026.EXT.0113.1555.030	0.04	699	Listeria monocytogenes	1 549 310	97.193
2026.EXT.0113.1553.570	0.26	5 332	Listeria monocytogenes	2 008 447	96.746
2026.EXT.0113.1552.520	0.03	422	Listeria monocytogenes	1 208 696	99.489
2025.EXT.0704.1347.020	0.11	1 437	Listeria monocytogenes	1 261 751	97.440
2025.EXT.0704.1119.340	0.04	356	Listeria monocytogenes	941 537	96.486
2025.EXT.0704.1116.170	0.04	387	Listeria monocytogenes	1 018 249	96.028
2025.EXT.0704.1058.200	0.12	1 503	Listeria monocytogenes	1 211 402	94.855
2025.EXT.0704.1046.040	0.05	687	Listeria monocytogenes	1 284 137	97.298
2025.EXT.0703.1433.248	0.05	480	Listeria monocytogenes	872 927	97.150
2025.EXT.0703.1433.247	0.09	1 189	Listeria monocytogenes	1 280 639	99.515
2025.EXT.0703.1433.246	0.09	1 552	Listeria monocytogenes	1 636 813	99.490
2025.EXT.0703.1433.245	0.06	1 407	Listeria monocytogenes	2 259 762	96.134
2025.EXT.0703.1433.244	0.29	7 535	Listeria monocytogenes	2 518 993	96.107
2025.EXT.0703.1433.243	0.13	1 195	Listeria monocytogenes	902 753	96.350
2025.EXT.0703.1433.242	0.04	441	Listeria monocytogenes	1 122 921	97.523
2025.EXT.0703.1433.241	0.05	311	Listeria monocytogenes	676 466	99.643
2025.EXT.0703.1433.240	0.13	1 479	Listeria monocytogenes	1 063 455	96.338
2025.EXT.0703.1357.408	0.07	797	Listeria monocytogenes	1 117 006	94.892
2025.EXT.0703.1357.407	0.09	1 237	Listeria monocytogenes	1 352 064	95.381
2025.EXT.0703.1357.406	0.11	709	Listeria monocytogenes	648 527	97.252
2025.EXT.0703.1357.405	0.09	1 638	Listeria monocytogenes	1 882 663	99.571
2025.EXT.0703.1357.404	0.03	342	Listeria monocytogenes	1 062 781	97.021
2025.EXT.0703.1357.403	0.08	1 519	Listeria monocytogenes	1 863 668	99.382
2025.EXT.0703.1357.402	0.06	1 106	Listeria monocytogenes	1 826 565	95.903
2025.EXT.0703.1357.401	0.03	460	Listeria monocytogenes	1 570 513	96.284
2025.EXT.0703.1357.400	0.03	343	Listeria monocytogenes	1 185 519	96.841
2025.EXT.0703.1342.497	0.11	2 404	Listeria monocytogenes	2 265 888	99.353
2025.EXT.0703.1342.496	0.06	309	Listeria monocytogenes	524 548	99.281
2025.EXT.0703.1342.495	0.07	583	Listeria monocytogenes	803 852	99.499
2025.EXT.0703.1342.494	0.08	1 072	Listeria monocytogenes	1 274 873	99.488
2025.EXT.0703.1342.493	0.08	1 350	Listeria monocytogenes	1 685 735	99.528
2025.EXT.0703.1342.492	0.07	1 213	Listeria monocytogenes	1 694 001	99.565
2025.EXT.0703.1342.491	0.03	487	Listeria monocytogenes	1 527 731	96.681
2025.EXT.0703.1342.490	0.06	809	Listeria monocytogenes	1 360 308	99.490
2025.EXT.0703.1319.384	0.08	2 631	Listeria monocytogenes	3 238 877	99.480
2025.EXT.0703.1319.383	0.07	1 039	Listeria monocytogenes	1 397 404	96.196
2025.EXT.0703.1319.382	0.05	1 156	Listeria monocytogenes	2 337 714	97.172
2025.EXT.0703.1319.381	0.04	917	Listeria monocytogenes	2 046 125	95.710
2025.EXT.0703.1319.380	0.05	920	Listeria monocytogenes	1 907 213	97.679
2025.EXT.0702.1547.246	0.04	538	Listeria monocytogenes	1 166 547	97.152
2025.EXT.0702.1547.245	0.07	942	Listeria monocytogenes	1 221 387	97.009
2025.EXT.0702.1547.244	0.08	725	Listeria monocytogenes	833 070	97.235
2025.EXT.0702.1547.243	0.09	1 064	Listeria monocytogenes	1 154 049	99.424
2025.EXT.0702.1547.242	0.07	558	Listeria monocytogenes	768 713	99.307
2025.EXT.0702.1547.241	0.03	446	Listeria monocytogenes	1 312 664	96.280
2025.EXT.0702.1547.240	0.05	523	Listeria monocytogenes	995 824	95.150
2025.EXT.0702.1528.416	0.19	2 999	Listeria monocytogenes	1 575 992	99.086
2025.EXT.0702.1528.415	0.07	1 034	Listeria monocytogenes	1 474 854	99.366
2025.EXT.0702.1528.414	0.04	1 209	Listeria monocytogenes	2 866 792	99.489
2025.EXT.0702.1528.413	0.14	3 499	Listeria monocytogenes	2 458 110	96.088
2025.EXT.0702.1528.412	0.05	1 793	Listeria monocytogenes	3 258 268	96.368
2025.EXT.0702.1528.411	0.08	864	Listeria monocytogenes	977 430	95.806
2025.EXT.0702.1528.410	0.06	583	Listeria monocytogenes	916 824	96.073
2025.EXT.0702.1113.265	0.04	893	Listeria monocytogenes	2 379 142	99.430
2025.EXT.0702.1113.264	0.05	1 364	Listeria monocytogenes	2 658 545	97.086
2025.EXT.0702.1113.263	0.06	812	Listeria monocytogenes	1 458 632	99.551
2025.EXT.0702.1113.262	0.06	851	Listeria monocytogenes	1 461 452	99.392
2025.EXT.0702.1113.261	0.09	1 069	Listeria monocytogenes	1 176 292	99.362
2025.EXT.0702.1113.260	0.03	400	Listeria monocytogenes	1 483 644	99.642
2025.EXT.0702.1051.035	0.03	486	Listeria monocytogenes	1 467 979	99.601
2025.EXT.0702.1051.034	0.04	997	Listeria monocytogenes	2 440 505	99.612
2025.EXT.0702.1051.033	0.04	598	Listeria monocytogenes	1 470 290	96.936
2025.EXT.0702.1051.032	0.04	627	Listeria monocytogenes	1 748 391	99.542
2025.EXT.0702.1051.031	0.04	854	Listeria monocytogenes	2 198 587	95.746
2025.EXT.0702.1051.030	0.08	799	Listeria monocytogenes	972 885	99.309
2025.EXT.0702.0956.140	0.37	4 183	Listeria monocytogenes	1 092 435	97.337
2025.EXT.0702.0935.435	0.33	8 209	Listeria monocytogenes	2 419 388	98.580
2025.EXT.0702.0935.434	0.15	1 473	Listeria monocytogenes	966 748	99.478
2025.EXT.0702.0935.433	0.05	575	Listeria monocytogenes	1 058 420	97.026
2025.EXT.0702.0935.432	0.04	894	Listeria monocytogenes	2 300 979	97.227
2025.EXT.0702.0935.431	0.13	2 754	Listeria monocytogenes	2 146 987	99.373
2025.EXT.0702.0935.430	0.09	1 182	Listeria monocytogenes	1 229 525	97.374
2025.EXT.0701.1626.359	0.04	326	Listeria monocytogenes	807 580	99.545
2025.EXT.0701.1626.358	0.05	442	Listeria monocytogenes	879 152	96.665
2025.EXT.0701.1626.357	0.07	933	Listeria monocytogenes	1 379 188	97.439
2025.EXT.0701.1626.356	0.07	1 127	Listeria monocytogenes	1 515 585	99.397
2025.EXT.0701.1626.355	0.05	802	Listeria monocytogenes	1 487 590	97.378
2025.EXT.0701.1626.354	0.03	425	Listeria monocytogenes	1 465 263	99.607
2025.EXT.0701.1626.353	0.19	2 554	Listeria monocytogenes	1 254 535	94.735
2025.EXT.0701.1626.352	0.03	186	Listeria monocytogenes	543 101	97.429
2025.EXT.0701.1626.3512	0.06	617	Listeria monocytogenes	961 307	97.093
2025.EXT.0701.1626.3511	0.08	1 916	Listeria monocytogenes	2 435 471	99.484
2025.EXT.0701.1626.3510	0.03	587	Listeria monocytogenes	1 613 982	97.752
2025.EXT.0701.1626.351	0.04	904	Listeria monocytogenes	2 089 310	99.389
2025.EXT.0701.1626.350	0.07	799	Listeria monocytogenes	1 090 669	0.996
2025.EXT.0701.1609.064	0.04	413	Listeria monocytogenes	1 005 460	0.961
2025.EXT.0701.1609.063	0.04	434	Listeria monocytogenes	1 092 005	0.971
2025.EXT.0701.1609.062	0.07	612	Listeria monocytogenes	862 058	0.996
2025.EXT.0701.1609.061	0.04	963	Listeria monocytogenes	2 258 409	0.995
2025.EXT.0701.1609.060	0.07	1 295	Listeria monocytogenes	1 934 103	0.972
2025.EXT.0701.1553.540	0.04	701	Listeria monocytogenes	1 842 257	0.996
2025.EXT.0220.0913.440	0.05	920	Listeria monocytogenes	1 776 010	0.994
2022.TE.50109.1.1	0.04	706	Listeria monocytogenes	1 914 993	0.996
2022.EXT.1020.1257.030	0.05	497	Listeria monocytogenes	1 001 454	0.997
2022.EXT.0902.1321.110	0.04	263	Listeria monocytogenes	684 783	0.995
2022.EXT.0520.1438.090	0.02	159	Listeria monocytogenes	660 354	0.972
2022.EXT.0519.1125.260	0.1	1 596	Listeria monocytogenes	1 570 458	0.963
2022.EXT.0519.1122.200	0.07	533	Listeria monocytogenes	690 087	0.971
2022.EXT.0519.1118.490	0.04	266	Listeria monocytogenes	672 329	0.963
2022.EXT.0519.1117.040	0.04	290	Listeria monocytogenes	643 652	0.971
2022.EXT.0519.1113.190	0.07	810	Listeria monocytogenes	1 189 824	0.975
2022.EXT.0519.1111.430	0.02	335	Listeria monocytogenes	1 381 348	0.968
2022.EXT.0519.1109.570	0.08	1 197	Listeria monocytogenes	1 455 191	0.997
2022.EXT.0519.1107.390	0.13	2 464	Listeria monocytogenes	1 941 089	0.994
2022.EXT.0519.1105.430	0.05	620	Listeria monocytogenes	1 298 923	0.970
2022.EXT.0519.1103.510	0.06	498	Listeria monocytogenes	798 377	0.958
2022.EXT.0519.1101.520	0.04	644	Listeria monocytogenes	1 509 291	0.995
2022.EXT.0519.1059.410	0.04	526	Listeria monocytogenes	1 225 685	0.989
2022.EXT.0519.1055.020	0.05	716	Listeria monocytogenes	1 381 856	0.995
2022.EXT.0519.1048.280	0.07	1 032	Listeria monocytogenes	1 440 954	0.960
2022.EXT.0519.1046.210	0.03	470	Listeria monocytogenes	1 349 508	0.962

## Sheet: RIS_CHECK_COVERAGE
SAMPLE ID	Vertical coverage	Horizontal coverage	Number of mapped reads	Minimum vertical coverage	Maximum vertical coverage	% IUPAC	% Ns
2022.EXT.0519.1046.210	191.553	0.987758	3 847 944	1	412	0.001	1.225
2022.EXT.0519.1113.190	138.705	0.999665	2 919 126	1	275	0	0.039
2022.EXT.0519.1117.040	138.705	0.999665	2 919 126	1	275	0	0.039
2022.EXT.0519.1118.490	181.575	0.932101	3 879 535	0	468	0	6.825
2022.EXT.0519.1122.200	120.483	0.999989	2 362 849	1	445	0.002	0.002
2022.EXT.0519.1101.520	94.8064	0.930885	1 972 687	0	381	0.002	6.957
2022.EXT.0519.1103.510	153.574	0.999701	3 012 127	1	256	0.001	0.03
2022.EXT.0519.1105.430	162.045	0.949213	3 110 691	0	345	0.002	5.16
2022.EXT.0519.1107.390	123.621	0.97721	2 417 890	0	761	0.002	2.28
2022.EXT.0519.1109.570	153.072	0.931473	3 120 748	0	361	0.001	6.916
2022.EXT.0519.1111.430	202.345	0.944333	4 001 275	0	563	0.006	4.829
2022.EXT.0520.1438.090	118.235	0.981466	2 317 879	1	260	0.002	1.869
2022.EXT.0519.1048.280	99.3528	0.999017	1 941 812	0	332	0.003	0.099
2022.EXT.0902.1321.110	104.092	0.976022	2 050 889	0	244	0.003	2.425
2022.EXT.0519.1055.020	123.821	0.930899	2 543 393	0	328	0.002	6.92
2022.EXT.1020.1257.030	122.834	0.98355	2 422 907	0	720	0.002	1.658
2022.EXT.0519.1059.410	127.345	0.931185	2 590 583	0	357	0.002	6.922
2022.EXT.0519.1125.260	85.9149	0.931085	1 761 106	0	225	0.002	6.935
2022.TE.50109.1.1	120.859	0.987016	2 412 880	0	560	0.003	1.326
2025.EXT.0220.0913.440	161.541	0.932464	3 096 688	0	399	0.001	6.812
2025.EXT.0701.1553.540	231.544	1	4 546 159	1	434	0.001	0
2025.EXT.0701.1609.060	257.213	0.98346	5 084 451	0	1 541	0	1.661
2025.EXT.0701.1609.061	91.8518	0.977011	1 810 572	0	293	0.003	2.301
2025.EXT.0701.1609.062	111.07	0.931186	2 260 110	0	274	0.003	6.928
2025.EXT.0701.1609.063	67.5324	0.97102	1 340 155	0	143	0	2.923
2025.EXT.0701.1609.064	108.359	0.970775	2 081 252	0	291	0.002	2.964
2025.EXT.0701.1626.350	114.875	0.999876	2 274 368	1	248	0.003	0.013
2025.EXT.0701.1626.351	142.453	0.98769	2 783 197	1	338	0.002	1.232
2025.EXT.0701.1626.3510	65.8583	0.976994	1 305 533	0	172	0.001	2.305
2025.EXT.0701.1626.3511	191.541	0.939424	3 648 300	0	510	0.001	3.949
2025.EXT.0701.1626.3512	108.159	0.984102	2 170 622	0	288	0	1.612
2025.EXT.0701.1626.352	176.45	0.942246	3 485 420	0	432	0.002	3.073
2025.EXT.0701.1626.353	191.185	0.999012	3 801 427	1	433	0	0.099
2025.EXT.0701.1626.354	156.223	0.987951	3 148 540	0	484	0.002	1.222
2025.EXT.0701.1626.355	118.591	0.98627	2 394 818	0	348	0.003	1.399
2025.EXT.0701.1626.356	217.469	0.979292	4 345 653	0	354	0	2.077
2025.EXT.0701.1626.357	49.4431	0.986516	997 806	0	123	0.002	1.371
2025.EXT.0701.1626.358	80.3548	0.979221	1 585 477	1	156	0	2.085
2025.EXT.0701.1626.359	126.828	0.979227	2 514 173	1	221	0	2.081
2025.EXT.0702.0935.430	168.025	0.9793	3 322 974	0	296	0	2.075
2025.EXT.0702.0935.431	169.368	0.979479	3 338 434	1	320	0	2.062
2025.EXT.0702.0935.432	160.889	0.999006	3 152 796	1	435	0.003	0.1
2025.EXT.0702.0935.433	135.485	0.980534	2 672 736	0	426	0.001	1.966
2025.EXT.0702.0935.434	322.033	0.979304	6 395 437	0	576	0	2.075
2025.EXT.0702.0935.435	142.763	0.983554	2 839 146	1	400	0.013	1.654
2025.EXT.0702.0956.140	230.528	0.937063	4 744 804	0	680	0.003	6.351
2025.EXT.0702.1051.030	213.861	0.998997	4 189 246	1	711	0.002	0.108
2025.EXT.0702.1051.031	188.172	0.937253	3 622 854	0	480	0.002	6.032
2025.EXT.0702.1051.032	115.341	0.931367	2 363 484	0	281	0	6.893
2025.EXT.0702.1051.033	119.316	0.933126	2 441 223	0	272	0	6.048
2025.EXT.0702.1051.034	80.8597	0.932952	1 662 704	0	206	0	3.788
2025.EXT.0702.1051.035	115.102	0.979255	2 272 436	0	223	0	2.077
2025.EXT.0702.1113.260	73.4543	0.967751	1 493 588	0	308	0.001	3.104
2025.EXT.0702.1113.261	136.165	0.982922	2 692 986	0	284	0.002	1.725
2025.EXT.0702.1113.262	104.103	0.986495	2 037 362	1	207	0.002	1.353
2025.EXT.0702.1113.263	129.988	0.999648	3 132 190	1	372	0	0.036
2025.EXT.0702.1113.264	138.941	0.985327	2 820 258	1	415	0	1.479
2025.EXT.0702.1113.265	273.786	0.987331	5 463 614	0	1 006	0.002	1.306
2025.EXT.0702.1528.410	248.497	0.977413	4 948 664	0	737	0.001	2.264
2025.EXT.0702.1528.411	332.605	1	6 611 318	1	643	0.001	0
2025.EXT.0702.1528.412	99.7358	0.983571	1 987 676	1	351	0.012	1.65
2025.EXT.0702.1528.413	91.546	0.982045	1 814 378	0	243	0.003	1.78
2025.EXT.0702.1528.414	235.452	0.971389	4 718 032	1	479	0.001	1.922
2025.EXT.0702.1528.415	262.529	0.931468	5 394 900	0	647	0	6.88
2025.EXT.0702.1528.416	143.695	0.963367	2 911 070	0	412	0.002	3.669
2025.EXT.0702.1547.240	140.402	0.999606	2 893 340	0	290	0.001	0.041
2025.EXT.0702.1547.241	113.378	0.999621	2 330 526	0	224	0.002	0.039
2025.EXT.0702.1547.242	145.111	0.944728	2 806 706	0	367	0.004	2.819
2025.EXT.0702.1547.243	143.061	0.944741	2 772 070	0	346	0.005	2.815
2025.EXT.0702.1547.244	249.161	1	4 872 335	1	429	0.001	0
2025.EXT.0702.1547.245	149.152	0.999437	2 935 589	1	323	0.001	0.057
2025.EXT.0702.1547.246	168.324	0.948904	3 320 675	0	635	0.012	5.153
2025.EXT.0703.1319.380	225.319	0.98223	4 451 718	0	607	0.001	1.783
2025.EXT.0703.1319.381	87.6625	0.960007	1 742 331	0	345	0.017	4.056
2025.EXT.0703.1319.382	108.176	0.971816	2 159 660	0	289	0.004	2.839
2025.EXT.0703.1319.383	237.266	0.949984	4 823 135	1	534	0	5.014
2025.EXT.0703.1319.384	86.3479	0.988247	1 818 949	0	330	0.003	1.204
2025.EXT.0703.1342.490	108.037	0.975074	2 152 878	0	316	0.002	0.665
2025.EXT.0703.1342.491	239.702	0.999744	4 718 724	1	376	0.001	0.026
2025.EXT.0703.1342.492	211.188	0.979766	4 224 457	0	378	0.001	2.03
2025.EXT.0703.1342.493	118.453	0.933041	2 449 289	0	332	0.002	6.064
2025.EXT.0703.1342.494	78.8215	0.944388	1 521 142	0	214	0.004	2.884
2025.EXT.0703.1342.495	89.5394	0.984407	1 783 991	0	411	0.003	1.562
2025.EXT.0703.1342.496	139.577	0.910692	2 782 866	0	333	0.002	4.576
2025.EXT.0703.1342.497	145.533	0.99736	2 955 341	0	378	0.004	0.277
2025.EXT.0703.1357.400	150.868	0.910867	2 997 919	0	359	0.001	5.477
2025.EXT.0703.1357.401	150.843	0.978508	2 870 201	0	429	0.002	2.161
2025.EXT.0703.1357.402	127.467	0.982381	2 510 873	0	997	0.007	1.773
2025.EXT.0703.1357.403	56.2731	0.996522	1 106 410	0	137	0.003	0.354
2025.EXT.0703.1357.404	98.0368	0.973687	1 917 638	0	237	0.001	2.636
2025.EXT.0703.1357.405	243.891	0.979832	4 798 869	1	420	0	2.027
2025.EXT.0703.1357.406	167.123	0.975872	3 282 092	0	383	0	2.424
2025.EXT.0703.1357.407	199.98	0.999669	4 137 606	0	407	0	0.039
2025.EXT.0703.1357.408	106.69	0.963499	2 093 624	0	342	0.007	0.839
2025.EXT.0703.1433.240	103.579	0.987675	2 017 582	1	250	0.003	1.234
2025.EXT.0703.1433.241	113.331	0.996721	2 214 150	0	270	0.004	0.347
2025.EXT.0703.1433.242	86.8714	1	1 704 006	0	250	0.002	0
2025.EXT.0703.1433.243	219.891	0.993546	4 453 125	0	806	0.002	0.668
2025.EXT.0703.1433.244	188.435	0.933268	3 814 589	0	668	0.003	3.764
2025.EXT.0703.1433.245	177.372	0.993698	3 635 242	1	605	0.004	0.677
2025.EXT.0703.1433.246	176.096	0.958768	3 344 814	0	548	0.003	4.159
2025.EXT.0703.1433.247	196.212	0.979093	3 742 921	0	598	0.002	2.163
2025.EXT.0703.1433.248	98.1932	0.944068	1 891 283	0	281	0.005	2.916
2025.EXT.0704.1046.040	66.7918	0.992691	1 356 069	0	158	0.004	0.752
2025.EXT.0704.1058.200	68.551	0.996491	1 346 699	0	179	0.006	0.361
2025.EXT.0704.1116.170	160.377	0.977074	3 192 534	0	391	0.003	2.297
2025.EXT.0704.1119.340	70.117	0.996591	1 382 192	0	167	0.005	0.353
2025.EXT.0704.1347.020	69.8603	0.987669	1 366 561	0	182	0.004	1.235
2026.EXT.0113.1552.520	66.8144	1	1 318 535	0	170	0.004	0
2026.EXT.0113.1553.570	120.561	0.910648	2 391 495	0	339	0.002	4.583
2026.EXT.0113.1555.030	142.351	0.999403	2 778 664	1	237	0.001	0.06
2026.EXT.0113.1555.590	142.256	0.978784	2 714 562	0	574	0.004	2.168
2026.EXT.0113.1557.560	181.013	0.989702	3 817 490	0	454	0.001	1.055
2026.EXT.0113.1559.510	128.591	0.93117	2 628 244	0	380	0.001	6.929
2026.EXT.0113.1601.390	82.0102	0.986672	1 634 009	0	160	0.003	1.333
2026.EXT.0113.1604.340	146.628	0.972855	2 978 782	0	388	0.002	2.739
2026.EXT.0113.1606.010	129.814	0.98669	2 544 279	0	220	0	1.334
2026.EXT.0113.1607.130	132.847	0.967624	2 701 776	0	694	0.001	3.1
2026.EXT.0113.1609.280	147.47	0.983632	2 917 796	0	503	0.013	1.652
2026.EXT.0113.1610.170	131.99	0.96874	2 579 510	2	328	0.004	0
2026.EXT.0113.1611.280	150.868	0.910867	2 997 919	0	359	0.001	5.477
2026.EXT.0113.1612.090	122.834	0.98355	2 422 907	0	720	0.002	1.658
2026.EXT.0113.1612.520	104.103	0.986495	2 037 362	1	207	0.002	1.353
2026.EXT.0113.1613.310	119.316	0.933126	2 441 223	0	272	0	6.048
2026.EXT.0113.1615.530	98.0368	0.973687	1 917 638	0	237	0.001	2.636
2026.EXT.0113.1618.410	138.705	0.999665	2 919 126	1	275	0	0.039
2026.EXT.0113.1621.210	91.546	0.982045	1 814 378	0	243	0.003	1.78
2026.EXT.0113.1623.550	114.875	0.999876	2 274 368	1	248	0.003	0.013
2026.EXT.0113.1625.110	191.553	0.987758	3 847 944	1	412	0.001	1.225
2026.EXT.0113.1626.040	219.891	0.993546	4 453 125	0	806	0.002	0.668
2026.EXT.0113.1631.590	139.577	0.910692	2 782 866	0	333	0.002	4.576
2026.EXT.0113.1633.090	145.111	0.944728	2 806 706	0	367	0.004	2.819
2026.EXT.0113.1634.150	213.861	0.998997	4 189 246	1	711	0.002	0.108
2026.EXT.0113.1636.450	145.111	0.944728	2 806 706	0	367	0.004	2.819
2026.EXT.0113.1637.540	196.212	0.979093	3 742 921	0	598	0.002	2.163

## Sheet: RIS_CHECK_CGMLST
SAMPLE ID	% of alleles called	Number of alleles called
2022.EXT.0519.1046.210	0.997	1 743
2022.EXT.0519.1113.190	0.997	1 743
2022.EXT.0519.1117.040	0.997	1 743
2022.EXT.0519.1118.490	0.998	1 745
2022.EXT.0519.1122.200	0.998	1 744
2022.EXT.0519.1101.520	0.995	1 740
2022.EXT.0519.1103.510	0.998	1 744
2022.EXT.0519.1105.430	0.996	1 741
2022.EXT.0519.1107.390	0.999	1 746
2022.EXT.0519.1109.570	0.997	1 743
2022.EXT.0519.1111.430	0.998	1 745
2022.EXT.0520.1438.090	0.998	1 745
2022.EXT.0519.1048.280	0.998	1 745
2022.EXT.0902.1321.110	0.998	1 745
2022.EXT.0519.1055.020	0.963	1 684
2022.EXT.1020.1257.030	0.997	1 742
2022.EXT.0519.1059.410	0.998	1 744
2022.EXT.0519.1125.260	0.998	1 744
2022.TE.50109.1.1	0.998	1 744
2025.EXT.0220.0913.440	0.997	1 743
2025.EXT.0701.1553.540	0.997	1 743
2025.EXT.0701.1609.060	0.998	1 744
2025.EXT.0701.1609.061	0.998	1 744
2025.EXT.0701.1609.062	0.998	1 744
2025.EXT.0701.1609.063	0.997	1 743
2025.EXT.0701.1609.064	0.998	1 744
2025.EXT.0701.1626.350	0.998	1 744
2025.EXT.0701.1626.351	0.998	1 744
2025.EXT.0701.1626.3510	0.997	1 743
2025.EXT.0701.1626.3511	0.997	1 743
2025.EXT.0701.1626.3512	0.998	1 745
2025.EXT.0701.1626.352	0.997	1 743
2025.EXT.0701.1626.353	0.998	1 745
2025.EXT.0701.1626.354	0.998	1 744
2025.EXT.0701.1626.355	0.995	1 740
2025.EXT.0701.1626.356	0.998	1 744
2025.EXT.0701.1626.357	0.996	1 741
2025.EXT.0701.1626.358	0.998	1 745
2025.EXT.0701.1626.359	0.997	1 743
2025.EXT.0702.0935.430	0.998	1 745
2025.EXT.0702.0935.431	0.998	1 745
2025.EXT.0702.0935.432	0.998	1 745
2025.EXT.0702.0935.433	0.998	1 745
2025.EXT.0702.0935.434	0.963	1 684
2025.EXT.0702.0935.435	0.997	1 742
2025.EXT.0702.0956.140	0.997	1 743
2025.EXT.0702.1051.030	0.968	1 692
2025.EXT.0702.1051.031	0.997	1 743
2025.EXT.0702.1051.032	0.999	1 746
2025.EXT.0702.1051.033	0.998	1 744
2025.EXT.0702.1051.034	0.997	1 743
2025.EXT.0702.1051.035	0.997	1 742
2025.EXT.0702.1113.260	0.998	1 744
2025.EXT.0702.1113.261	0.998	1 744
2025.EXT.0702.1113.262	0.998	1 745
2025.EXT.0702.1113.263	0.998	1 745
2025.EXT.0702.1113.264	0.997	1 743
2025.EXT.0702.1113.265	0.998	1 744
2025.EXT.0702.1528.410	0.997	1 743
2025.EXT.0702.1528.411	0.997	1 742
2025.EXT.0702.1528.412	0.998	1 745
2025.EXT.0702.1528.413	0.997	1 743
2025.EXT.0702.1528.414	0.999	1 746
2025.EXT.0702.1528.415	0.998	1 745
2025.EXT.0702.1528.416	0.997	1 743
2025.EXT.0702.1547.240	0.997	1 743
2025.EXT.0702.1547.241	0.998	1 744
2025.EXT.0702.1547.242	0.998	1 744
2025.EXT.0702.1547.243	0.998	1 745
2025.EXT.0702.1547.244	0.998	1 744
2025.EXT.0702.1547.245	0.997	1 743
2025.EXT.0702.1547.246	0.997	1 743
2025.EXT.0703.1319.380	0.997	1 742
2025.EXT.0703.1319.381	0.998	1 744
2025.EXT.0703.1319.382	0.998	1 744
2025.EXT.0703.1319.383	0.998	1 744
2025.EXT.0703.1319.384	0.998	1 745
2025.EXT.0703.1342.490	0.997	1 743
2025.EXT.0703.1342.491	0.998	1 744
2025.EXT.0703.1342.492	0.997	1 743
2025.EXT.0703.1342.493	0.997	1 743
2025.EXT.0703.1342.494	0.997	1 743
2025.EXT.0703.1342.495	0.997	1 743
2025.EXT.0703.1342.496	0.998	1 744
2025.EXT.0703.1342.497	0.998	1 745
2025.EXT.0703.1357.400	0.997	1 743
2025.EXT.0703.1357.401	0.998	1 745
2025.EXT.0703.1357.402	0.995	1 740
2025.EXT.0703.1357.403	0.998	1 745
2025.EXT.0703.1357.404	0.998	1 744
2025.EXT.0703.1357.405	0.997	1 743
2025.EXT.0703.1357.406	0.997	1 743
2025.EXT.0703.1357.407	0.997	1 743
2025.EXT.0703.1357.408	0.997	1 742
2025.EXT.0703.1433.240	0.998	1 744
2025.EXT.0703.1433.241	0.998	1 745
2025.EXT.0703.1433.242	0.998	1 745
2025.EXT.0703.1433.243	0.997	1 743
2025.EXT.0703.1433.244	0.998	1 745
2025.EXT.0703.1433.245	0.998	1 745
2025.EXT.0703.1433.246	0.997	1 742
2025.EXT.0703.1433.247	0.999	1 746
2025.EXT.0703.1433.248	0.998	1 745
2025.EXT.0704.1046.040	0.998	1 745
2025.EXT.0704.1058.200	0.998	1 744
2025.EXT.0704.1116.170	0.997	1 743
2025.EXT.0704.1119.340	0.998	1 744
2025.EXT.0704.1347.020	0.997	1 743
2026.EXT.0113.1552.520	0.998	1 744
2026.EXT.0113.1553.570	0.997	1 742
2026.EXT.0113.1555.030	0.998	1 744
2026.EXT.0113.1555.590	0.996	1 741
2026.EXT.0113.1557.560	0.998	1 744
2026.EXT.0113.1559.510	0.997	1 742
2026.EXT.0113.1601.390	0.998	1 745
2026.EXT.0113.1604.340	0.995	1 740
2026.EXT.0113.1606.010	0.998	1 744
2026.EXT.0113.1607.130	0.998	1 744
2026.EXT.0113.1609.280	0.997	1 743
2026.EXT.0113.1610.170	0.998	1 745
2026.EXT.0113.1611.280	0.999	1 746
2026.EXT.0113.1612.090	0.997	1 742
2026.EXT.0113.1612.520	0.997	1 743
2026.EXT.0113.1613.310	0.997	1 743
2026.EXT.0113.1615.530	0.998	1 745
2026.EXT.0113.1618.410	0.997	1 743
2026.EXT.0113.1621.210	0.998	1 744
2026.EXT.0113.1623.550	0.997	1 743
2026.EXT.0113.1625.110	0.997	1 742
2026.EXT.0113.1626.040	0.998	1 745
2026.EXT.0113.1631.590	0.998	1 744
2026.EXT.0113.1633.090	0.997	1 743
2026.EXT.0113.1634.150	0.997	1 743
2026.EXT.0113.1636.450	0.998	1 745
2026.EXT.0113.1637.540	0.998	1 744
